# Supplementary material for: The Relationship between Neuropsychiatric Symptoms and Cognitive Performance in Older Adults with Normal Cognition
Source: Medicina (Kaunas). 2022 Nov 3;58(11):1586. doi: 10.3390/medicina58111586 (PMC9694960; doi:10.3390/medicina58111586)
Supplement: Supplementary file 1 [file medicina-58-01586-s001.zip]

Archive with 1 entries (1 files):
- medicina-1899791-supplementary.pdf
